# Supplementary material for: Identification of Potential Antigens for Developing mRNA Vaccine for Immunologically Cold Mesothelioma
Source: Front Cell Dev Biol. 2022 Jul 1;10:879278. doi: 10.3389/fcell.2022.879278 (PMC9284534; doi:10.3389/fcell.2022.879278)
Supplement: Supplementary file 1 [file Table1.XLS]

## Sheet: gene
gene
A2M
ABAT
ABCA1
ABCB1
ABCC4
ABCD1
ABHD3
ABTB1
ACADM
ACAP1
ACKR1
ACKR2
ACKR3
ACKR4
ACO1
ACP5
ACSL4
ACTA1
ACTG1
ACTN4
ACTR3
ACVR1B
ACVR1C
ACVR2A
ACVR2B
ACVRL1
ADA2
ADAM12
ADAM28
ADAM8
ADAMTS12
ADAMTS3
ADAR
ADAT2
ADCY9
ADCYAP1R1
ADIPOQ
ADIPOR1
ADIPOR2
ADM
ADM2
ADORA2A
ADPRH
ADRB1
ADRB2
ADRM1
AEN
AGER
AGRP
AGT
AGTR1
AGTR2
AHCYL1
AHCYL2
AHNAK
AHR
AHSA1
AICDA
AIF1
AIM2
AIMP1
AKNA
AKR7A3
AKT1
AKT2
AKT3
ALB
ALCAM
ALDH1A2
ALDH3A2
ALDH9A1
ALOX15
AMBN
AMELX
AMH
AMHR2
AMPD2
AMT
ANGPT1
ANGPT4
ANGPTL1
ANGPTL2
ANGPTL3
ANGPTL4
ANGPTL5
ANGPTL6
ANGPTL7
ANK1
ANKRD10
ANKRD22
ANOS1
ANXA1
ANXA5
ANXA6
AP3B1
APLN
APLNR
APOBEC3A
APOBEC3C
APOBEC3F
APOBEC3G
APOBEC3H
APOD
APOH
APOL3
APOM
AQP3
AQP9
AR
ARAF
AREG
ARG2
ARHGAP10
ARHGAP15
ARHGAP25
ARHGAP30
ARHGAP9
ARL1
ARRB1
ARTN
ASB2
ASGR1
ASGR2
ATIC
ATM
ATP10D
ATP6V1A
ATP6V1B2
AVP
AVPR1A
AVPR1B
AVPR2
AXL
AZGP1
AZU1
B2M
B3GALNT1
B3GALT2
B3GAT1
BACH2
BANK1
BASP1
BATF
BBS12
BCL10
BCL11B
BCL2
BCL2L1
BCL3
BCL6
BDNF
BECN1
BID
BIRC3
BIRC5
BLK
BLNK
BMI1
BMP1
BMP10
BMP15
BMP2
BMP2K
BMP3
BMP4
BMP5
BMP6
BMP7
BMP8A
BMP8B
BMPER
BMPR1A
BMPR1B
BMPR2
BPHL
BPI
BPIFA1
BPIFA2
BPIFA3
BPIFB1
BPIFB2
BPIFB3
BPIFB4
BPIFB6
BPIFC
BRAF
BRD8
BRIP1
BST1
BST2
BTC
BTK
BTLA
BTN2A2
BTN3A2
BTNL2
BTNL8
BZW2
C11orf45
C1GALT1C1
C1orf162
C1orf54
C1QB
C1QC
C2CD4A
C2CD4B
C3
C3AR1
C5
C5AR1
C5AR2
C5orf15
C8G
CA2
CACYBP
CADM1
CALCA
CALCB
CALCR
CALCRL
CALD1
CALR
CAMP
CAMTA1
CANX
CAPG
CAPZA1
CARD11
CARD8
CASP1
CASP3
CASP5
CASQ1
CAT
CBL
CBLB
CBLC
CBX6
CCDC65
CCDC88A
CCK
CCL1
CCL11
CCL13
CCL14
CCL15
CCL15-CCL14
CCL16
CCL17
CCL18
CCL19
CCL2
CCL20
CCL21
CCL22
CCL23
CCL24
CCL25
CCL26
CCL27
CCL28
CCL3
CCL3L3
CCL4
CCL4L2
CCL5
CCL7
CCL8
CCN1
CCN2
CCN3
CCNA1
CCNA2
CCNB1
CCND1
CCR1
CCR10
CCR2
CCR3
CCR4
CCR5
CCR6
CCR7
CCR8
CCR9
CCRL2
CCT6B
CD101
CD109
CD14
CD151
CD160
CD177
CD180
CD19
CD1A
CD1B
CD1C
CD1D
CD1E
CD2
CD200
CD200R1
CD207
CD209
CD22
CD226
CD244
CD247
CD27
CD274
CD276
CD28
CD300E
CD300LB
CD300LF
CD302
CD320
CD33
CD36
CD37
CD38
CD3D
CD3E
CD3G
CD4
CD40
CD40LG
CD44
CD47
CD48
CD52
CD53
CD55
CD58
CD59
CD6
CD63
CD68
CD69
CD7
CD70
CD72
CD74
CD79A
CD79B
CD80
CD81
CD83
CD84
CD86
CD8A
CD8B
CD96
CDA
CDC25C
CDC42
CDC5L
CDC7
CDH1
CDH2
CDH3
CDHR1
CDK4
CDK5
CDK5R1
CDKN3
CDNF
CEACAM3
CEACAM8
CEBPA
CELA1
CENPF
CER1
CETN3
CETP
CFH
CFHR1
CFHR3
CFL1
CFLAR
CFP
CGA
CGB1
CGB2
CGB3
CGB5
CGB7
CGB8
CHGA
CHGB
CHIT1
CHP1
CHP2
CHRM3
CHRNA6
CHST12
CHST15
CHST2
CHST7
CHUK
CIITA
CKLF
CLCF1
CLCN5
CLDN4
CLEC10A
CLEC11A
CLEC17A
CLEC1A
CLEC2D
CLEC4A
CLEC4C
CLEC4M
CLEC5A
CLEC7A
CLEC9A
CLECL1
CLIC2
CLIC3
CLTB
CMA1
CMKLR1
CMTM1
CMTM2
CMTM3
CMTM4
CMTM5
CMTM6
CMTM7
CMTM8
CNPY3
CNPY4
CNR1
CNR2
CNTF
CNTFR
COL23A1
COL4A1
COL4A4
COL5A3
COLEC10
COLEC12
CORO1A
CORT
COX7A2L
CPA3
CPM
CR2
CRABP1
CRABP2
CREB1
CREB3L4
CREB5
CRH
CRHR1
CRHR2
CRIM1
CRLF1
CRLF2
CRLF3
CRP
CRTAM
CRTC2
CRTC3
CRYBB1
CSE1L
CSF1
CSF1R
CSF2
CSF2RA
CSF2RB
CSF3
CSF3R
CSH1
CSH2
CSHL1
CSK
CSNK2A2
CSPG5
CSRP1
CSRP2
CST4
CST7
CSTA
CSTB
CTBS
CTF1
CTLA4
CTSB
CTSC
CTSD
CTSE
CTSG
CTSL
CTSS
CTSZ
CX3CL1
CX3CR1
CXCL1
CXCL10
CXCL11
CXCL12
CXCL13
CXCL14
CXCL16
CXCL17
CXCL2
CXCL3
CXCL5
CXCL6
CXCL8
CXCL9
CXCR1
CXCR2
CXCR3
CXCR4
CXCR5
CXCR6
CYBB
CYLD
CYP27A1
CYP27B1
CYSLTR1
CYSLTR2
CYTH1
DAB1
DAB2
DACH1
DAPK1
DAPK2
DAPP1
DAXX
DAZAP2
DBNL
DCAF12
DCD
DCK
DDX17
DDX4
DDX55
DDX58
DEFA1
DEFA1B
DEFA3
DEFA4
DEFA5
DEFA6
DEFB1
DEFB103A
DEFB103B
DEFB104A
DEFB104B
DEFB105A
DEFB105B
DEFB106A
DEFB106B
DEFB107A
DEFB107B
DEFB108B
DEFB110
DEFB112
DEFB113
DEFB114
DEFB115
DEFB116
DEFB118
DEFB119
DEFB121
DEFB123
DEFB124
DEFB125
DEFB126
DEFB127
DEFB128
DEFB129
DEFB130A
DEFB130B
DEFB131A
DEFB131B
DEFB132
DEFB133
DEFB134
DEFB135
DEFB136
DEFB4A
DEFB4B
DEPDC5
DES
DGKH
DHFR
DHX58
DKK1
DLC1
DLEU7
DLL4
DMBT1
DNAJC12
DOC2B
DOCK11
DOCK2
DOCK9
DOK2
DPP4
DPYD
DUOX1
DUOX2
DUSP14
DUSP2
DUSP6
DYNLL1
DYRK2
EBI3
ECD
ECPAS
EDN1
EDN2
EDN3
EDNRA
EDNRB
EED
EGF
EGFR
EGR3
EIF1
EIF2A
EIF2AK1
EIF2AK2
EIF2AK3
EIF2AK4
EIF3M
EIF4A1
ELANE
ELAVL1
ELMO2
ELMOD3
ELN
EMP1
EMP3
ENC1
ENDOU
ENG
ENPP1
ENTPD1
ENTPD5
EPGN
EPO
EPOR
EPPIN
ERAP1
ERAP2
ERBB3
EREG
ERI1
ESCO2
ESM1
ESR1
ESR2
ESRRA
ESRRB
ESRRG
ETS1
ETV7
EVI2B
EVI5
EXO1
EXOC6
EXOSC9
EZH2
F11R
F12
F13A1
F2R
F2RL1
F5
FABP1
FABP12
FABP2
FABP3
FABP4
FABP5
FABP6
FABP7
FABP9
FADD
FAM3B
FAM3C
FAM3D
FAM49A
FAS
FASLG
FBXO30
FCAR
FCER1A
FCER1G
FCGR1A
FCGR2A
FCGR2B
FCGR3A
FCGR3B
FCGRT
FCN1
FCN2
FCRL1
FCRL2
FCRL3
FCRL4
FCRL5
FCRL6
FCRLA
FERMT3
FES
FFAR2
FGA
FGF1
FGF10
FGF11
FGF12
FGF13
FGF14
FGF16
FGF17
FGF18
FGF19
FGF2
FGF20
FGF21
FGF22
FGF23
FGF3
FGF4
FGF5
FGF6
FGF7
FGF8
FGF9
FGFR1
FGFR2
FGFR3
FGFR4
FGFRL1
FGR
FIGNL2
FKBP1A
FKBP4
FLT1
FLT3
FLT3LG
FLT4
FN1
FOS
FOSB
FOSL1
FOXP3
FPR1
FPR2
FRAT2
FRMD4A
FSHB
FSHR
FST
FSTL1
FTL
FUCA1
FURIN
FUT4
FUT5
FYN
FZD2
FZR1
GAB3
GABARAP
GAL
GALP
GALR2
GALR3
GAST
GATA2
GATA3
GATM
GBP2
GBP3
GCG
GCGR
GCNT1
GDE1
GDF1
GDF10
GDF11
GDF15
GDF2
GDF3
GDF5
GDF6
GDF7
GDF9
GDNF
GEMIN6
GFAP
GFPT2
GH1
GH2
GHR
GHRH
GHRHR
GHRL
GHSR
GIMAP4
GIMAP5
GIMAP6
GIMAP7
GIP
GIPR
GKN1
GLIPR1
GLP1R
GLP2R
GLS2
GLUD1
GLYR1
GM2A
GMFB
GMFG
GMPR
GNAI1
GNG7
GNLY
GNRH1
GNRH2
GNRHR
GPER1
GPHA2
GPHB5
GPI
GPNMB
GPR137B
GPR146
GPR17
GPR171
GPR18
GPR183
GPR25
GPR27
GPR32
GPR33
GPR65
GPRC5C
GPSM3
GPT2
GRAP2
GRB2
GREM1
GREM2
GRIN1
GRK2
GRN
GRP
GRSF1
GSK3B
GSS
GSTA4
GUCA2A
GUSB
GZMA
GZMB
GZMH
GZMK
GZMM
HAL
HAMP
HAPLN3
HAVCR1
HAVCR2
HBEGF
HCK
HCLS1
HCST
HDAC1
HDAC9
HDC
HDGF
HDGFL3
HELLS
HEY1
HFE
HGF
HHLA2
HIGD1A
HIVEP2
HJV
HK3
HLA-A
HLA-B
HLA-C
HLA-DMA
HLA-DMB
HLA-DOA
HLA-DOB
HLA-DPA1
HLA-DPB1
HLA-DQA1
HLA-DQA2
HLA-DQB1
HLA-DQB2
HLA-DRA
HLA-DRB1
HLA-DRB5
HLA-E
HLA-F
HLA-G
HMGB1
HMOX1
HNF4A
HNF4G
HNMT
HOXA1
HRAS
HRG
HRH1
HS2ST1
HS3ST1
HS3ST2
HS3ST3B1
HSD11B1
HSD17B11
HSDL2
HSP90AA1
HSP90AB1
HSPA1A
HSPA1B
HSPA1L
HSPA2
HSPA4
HSPA5
HSPA6
HSPA8
HSPB6
HTATIP2
HTN1
HTN3
HTR1A
HTR2B
HTR3A
HTR3B
HTR3C
HTR3D
HTR3E
HUNK
HVCN1
IAPP
ICAM1
ICAM2
ICAM3
ICOS
ICOSLG
IDH3A
IDO1
IDO2
IFFO1
IFI16
IFI30
IFIH1
IFIT1
IFIT2
IFIT3
IFITM1
IFITM2
IFITM3
IFNA1
IFNA10
IFNA13
IFNA14
IFNA16
IFNA17
IFNA2
IFNA21
IFNA4
IFNA5
IFNA6
IFNA7
IFNA8
IFNAR1
IFNAR2
IFNB1
IFNE
IFNG
IFNGR1
IFNGR2
IFNK
IFNL1
IFNL2
IFNL3
IFNLR1
IFNW1
IFT80
IGF1
IGF1R
IGF2
IGF2R
IGFBP5
IGSF6
IKBKB
IKBKE
IKBKG
IKZF1
IKZF2
IL10
IL10RA
IL10RB
IL11
IL11RA
IL12A
IL12B
IL12RB1
IL12RB2
IL13
IL13RA1
IL13RA2
IL15
IL15RA
IL16
IL17A
IL17B
IL17C
IL17D
IL17F
IL17RA
IL17RB
IL17RC
IL17RD
IL17RE
IL17REL
IL18
IL18BP
IL18R1
IL18RAP
IL19
IL1A
IL1B
IL1F10
IL1R1
IL1R2
IL1RAP
IL1RAPL1
IL1RAPL2
IL1RL1
IL1RL2
IL1RN
IL2
IL20
IL20RA
IL20RB
IL21
IL21R
IL22
IL22RA1
IL22RA2
IL23A
IL23R
IL24
IL25
IL26
IL27
IL27RA
IL2RA
IL2RB
IL2RG
IL3
IL31
IL31RA
IL32
IL33
IL34
IL36A
IL36B
IL36G
IL36RN
IL37
IL3RA
IL4
IL4I1
IL4R
IL5
IL5RA
IL6
IL6R
IL6ST
IL7
IL7R
IL9
IL9R
ILDR1
ILDR2
ILF2
ILF3
ILK
ILKAP
ILVBL
INHA
INHBA
INHBB
INHBC
INHBE
INPP5D
INPP5F
INS
INS-IGF2
INSL3
INSL4
INSL5
INSL6
INSR
IREB2
IRF1
IRF3
IRF4
IRF5
IRF7
IRF8
IRF9
ISG15
ISG20
ISG20L2
ISM2
ITGA2
ITGA2B
ITGA4
ITGA9
ITGAL
ITGAM
ITGAV
ITGB1
ITGB2
ITGB4
ITIH2
ITK
ITM2C
IVNS1ABP
JAG1
JAG2
JAK1
JAK2
JUN
JUND
KANK2
KCNH2
KDM4C
KDM6B
KDR
KIF11
KIR2DL1
KIR2DL3
KIR2DL4
KIR3DL1
KIR3DL2
KIR3DL3
KIRREL3
KITLG
KL
KLF5
KLHL21
KLHL6
KLHL7
KLKB1
KLRC1
KLRC2
KLRC3
KLRC4
KLRD1
KLRF1
KLRG1
KLRK1
KNG1
KNTC1
KRAS
KRT23
KRT80
KSR1
L1CAM
LACRT
LAG3
LAIR1
LAIR2
LALBA
LAMC1
LAMP2
LAMP3
LANCL1
LAPTM4B
LAT
LAX1
LAYN
LBP
LCK
LCN1
LCN10
LCN12
LCN15
LCN2
LCN6
LCN8
LCN9
LCNL1
LCORL
LCP2
LDB3
LEAP2
LECT2
LEFTY1
LEFTY2
LEP
LEPR
LEPROT
LGALS1
LGALS9
LGMN
LGR4
LGR5
LGR6
LHB
LHCGR
LIF
LIFR
LILRA4
LILRA5
LILRB1
LILRB3
LILRB5
LIMA1
LIME1
LIMS1
LIPA
LMBR1
LMBR1L
LMNB1
LONRF3
LPA
LPXN
LRMP
LRP1
LRRC32
LRRC42
LRSAM1
LSP1
LST1
LTA
LTB
LTB4R
LTB4R2
LTBP1
LTBP2
LTBP3
LTBP4
LTBR
LTC4S
LTF
LTK
LY75
LY9
LYN
LYZ
MAGED1
MAGEH1
MAK
MAL
MALT1
MAN1B1
MANF
MAP2K1
MAP2K2
MAP3K14
MAP3K8
MAPK1
MAPK14
MAPK3
MAPK7
MAPK8
MAPT
MARCKSL1
MARCO
MASP1
MASP2
MAVS
MBL2
MBP
MC1R
MC2R
MC3R
MC4R
MC5R
MCHR1
MCHR2
MDK
MEGF9
MET
METRNL
METTL7A
MFAP3L
MFNG
MGAM
MIA
MICA
MICAL3
MICB
MIF
MINPP1
MLN
MLNR
MLST8
MMD
MMP12
MMP15
MMP25
MMP7
MMP9
MNDA
MOCOS
MPEG1
MPL
MPO
MPZL1
MR1
MRC1
MS4A1
MS4A2
MS4A6A
MSR1
MSTN
MTNR1A
MTNR1B
MUC4
MUC5AC
MX1
MX2
MYC
MYDGF
MYL6B
MZB1
NAA16
NAB1
NAMPT
NCAM1
NCF1
NCF4
NCK1
NCK2
NCKAP1L
NCOA4
NCR1
NCR2
NCR3
NDFIP2
NDP
NDRG1
NDUFB9
NEDD4
NEFL
NENF
NEO1
NETO2
NFAT5
NFATC1
NFATC2
NFATC2IP
NFATC3
NFATC4
NFE2L3
NFKB1
NFKBIA
NFKBIB
NFKBIE
NFKBIZ
NFYA
NFYB
NFYC
NGF
NGFR
NKG7
NLRC3
NLRP12
NLRX1
NMB
NMBR
NOD1
NOD2
NODAL
NOL11
NOS1
NOS2
NOTCH3
NOX1
NOX3
NOX4
NOX5
NPFF
NPL
NPPA
NPPB
NPPC
NPR1
NPR3
NPTN
NPY
NR0B1
NR0B2
NR1D1
NR1D2
NR1H2
NR1H3
NR1H4
NR1I2
NR1I3
NR2C1
NR2C2
NR2E1
NR2E3
NR2F1
NR2F2
NR2F6
NR3C1
NR3C2
NR4A1
NR4A2
NR4A3
NR5A1
NR5A2
NR6A1
NRAS
NRG1
NRG2
NRG3
NRG4
NRP1
NRP2
NRTN
NTF3
NTF4
NTRK1
NTS
NUCB2
NUDT6
NUF2
OAS1
OAS2
OAS3
OASL
OBP2A
OBP2B
OFD1
OGFR
OGN
OGT
OLR1
OPRD1
OPRM1
ORM1
ORM2
OSBPL1A
OSGIN1
OSM
OSMR
OSTN
OXT
OXTR
P2RX5
P2RX7
P2RY10
P2RY14
P2RY2
P2RY8
PADI4
PAEP
PAG1
PAK1
PAK2
PAK3
PAK4
PAK5
PAK6
PANX1
PARVG
PAX5
PCSK1
PCSK2
PDCD1
PDCD1LG2
PDCD6
PDE4B
PDE6C
PDF
PDGFA
PDGFB
PDGFC
PDGFD
PDGFRA
PDGFRB
PDGFRL
PDIA2
PDIA3
PDIA4
PDK1
PDPN
PDYN
PELO
PENK
PF4
PF4V1
PGC
PGF
PGLYRP1
PGLYRP2
PGLYRP3
PGLYRP4
PGR
PGRMC2
PHEX
PHLDA1
PHRF1
PI15
PI3
PIK3CA
PIK3CB
PIK3CD
PIK3CG
PIK3IP1
PIK3R1
PIK3R2
PIK3R3
PIK3R5
PILRA
PKD2L2
PLA2G2A
PLA2G2D
PLA2G4A
PLAAT4
PLAC8
PLAT
PLAU
PLAUR
PLCG1
PLCG2
PLD4
PLEK
PLSCR1
PLTP
PLXNA1
PLXNA2
PLXNA3
PLXNA4
PLXNB1
PLXNB2
PLXNB3
PLXNC1
PLXND1
PMCH
PML
PMP2
PNOC
PNPLA6
POMC
PORCN
PPARA
PPARD
PPARG
PPBP
PPIA
PPP3CA
PPP3CB
PPP3CC
PPP3R1
PPP3R2
PPP4C
PPY
PQBP1
PRC1
PRDX1
PRDX2
PRF1
PRKCA
PRKCB
PRKCG
PRKCQ
PRL
PRLH
PRLHR
PRLR
PROC
PROCR
PROK1
PROK2
PRSS23
PRTN3
PSAP
PSAT1
PSMB8
PSMC1
PSMC2
PSMC3
PSMC4
PSMC5
PSMC6
PSMD1
PSMD10
PSMD11
PSMD13
PSMD14
PSMD2
PSMD3
PSMD4
PSMD5
PSMD6
PSMD7
PSMD8
PSME1
PSME2
PSME3
PSPN
PTAFR
PTCRA
PTGDR
PTGDR2
PTGDS
PTGER1
PTGER2
PTGER3
PTGER4
PTGES
PTGES2
PTGFR
PTGIR
PTGS1
PTGS2
PTH
PTH1R
PTH2
PTH2R
PTHLH
PTK2
PTK2B
PTN
PTPN11
PTPN6
PTPRC
PTPRCAP
PTPRJ
PTRH2
PTX3
PVRIG
PYY
QRFP
R3HDML
RAB1A
RAB27B
RAB38
RABEP1
RABEP2
RAC1
RAC2
RAC3
RAE1
RAET1E
RAET1G
RAET1L
RAF1
RALB
RALGPS2
RARA
RARB
RARG
RASGRP1
RASGRP3
RBMS3
RBP1
RBP2
RBP4
RBP5
RBP7
RCSD1
RDX
REG1A
REG3G
REL
RELA
RELB
REPS1
RETN
RETNLB
RFX5
RFXANK
RFXAP
RGS1
RGS16
RHOA
RLN1
RLN2
RLN3
RNASE2
RNASE3
RNASE7
RNASEL
RNF125
RNF128
RNF141
RNF145
ROBO1
ROBO2
ROBO3
RORA
RORB
RORC
RPL37A
RPS24
RPS7
RPS9
RRAGB
RRAGD
RRP12
RSAD2
RTKN2
RUNX2
RXFP1
RXFP2
RXFP3
RXRA
RXRB
RXRG
RYR1
S100A1
S100A10
S100A11
S100A12
S100A13
S100A14
S100A16
S100A2
S100A3
S100A4
S100A5
S100A6
S100A7
S100A7A
S100A7L2
S100A8
S100A9
S100B
S100G
S100P
S100Z
S1PR1
S1PR2
SAA1
SAA2
SAMSN1
SASH3
SAV1
SBDS
SCARB1
SCG2
SCGB3A1
SCT
SCTR
SDC1
SDC2
SDC3
SDC4
SDCBP
SEC14L1
SECTM1
SELE
SELL
SELP
SELPLG
SEM1
SEMA3A
SEMA3B
SEMA3C
SEMA3D
SEMA3E
SEMA3F
SEMA3G
SEMA4A
SEMA4B
SEMA4C
SEMA4D
SEMA4F
SEMA4G
SEMA5A
SEMA5B
SEMA6A
SEMA6B
SEMA6C
SEMA6D
SEMA7A
SEMG1
SEMG2
SEPTIN7
SERPINA3
SERPIND1
SERTAD2
SETD7
SFTPA1
SFTPA2
SFTPD
SFXN3
SH2D1A
SH2D1B
SH2D6
SH3BP2
SH3KBP1
SHC1
SHC2
SHC3
SHC4
SIGLEC1
SIGLEC10
SIGLEC14
SIGLEC5
SIGLEC6
SIGLEC7
SIGLEC8
SIGLEC9
SIK1
SIRPA
SIRPG
SIT1
SKAP1
SKIV2L
SLA
SLAMF1
SLAMF6
SLAMF9
SLC10A2
SLC11A1
SLC15A3
SLC18A2
SLC22A17
SLC25A37
SLC29A3
SLC35B3
SLC35F2
SLC40A1
SLC6A4
SLC7A7
SLIT1
SLIT2
SLPI
SLURP1
SMAD2
SMAD4
SNURF
SOCS1
SOCS2
SOCS3
SOD1
SORL1
SORT1
SOS1
SOS2
SOX5
SP1
SP100
SPAG11A
SPAG11B
SPCS3
SPIB
SPINK5
SPNS1
SPP1
SRA1
SRC
SSH1
SST
SSTR1
SSTR2
SSTR3
SSTR5
ST3GAL6
ST8SIA4
STAB1
STAB2
STAC
STAP1
STAT1
STAT3
STAT4
STAT5A
STAT5B
STC1
STC2
STEAP4
STING1
STK10
STX4
SYK
SYTL1
TAC1
TACR1
TACSTD2
TAFA1
TAFA2
TAFA3
TAFA4
TAFA5
TAGAP
TAL1
TANK
TAP1
TAP2
TAPBP
TAPBPL
TBC1D10C
TBK1
TBX21
TCF7L2
TCHHL1
TCL1A
TDGF1
TEC
TEK
TEX264
TFEC
TFR2
TFRC
TG
TGFA
TGFB1
TGFB1I1
TGFB2
TGFB3
TGFBI
TGFBR1
TGFBR2
TGFBR3
TGFBRAP1
THADA
THBD
THBS1
THEMIS2
THPO
THRA
THRB
THUMPD2
TIE1
TIGIT
TIMM13
TINAGL1
TIPIN
TIRAP
TK2
TKFC
TLR1
TLR2
TLR3
TLR4
TLR7
TLR8
TLR9
TM4SF19
TMBIM6
TMED2
TMEM184C
TMIGD2
TMPRSS3
TMPRSS6
TMSB10
TMSB15A
TMSB15B
TMSB15B
TMSB4X
TMSB4Y
TNC
TNF
TNFAIP1
TNFAIP2
TNFAIP3
TNFAIP6
TNFAIP8
TNFAIP8L1
TNFAIP8L2
TNFAIP8L3
TNFRSF10A
TNFRSF10B
TNFRSF10C
TNFRSF10D
TNFRSF11A
TNFRSF11B
TNFRSF12A
TNFRSF13B
TNFRSF13C
TNFRSF14
TNFRSF17
TNFRSF18
TNFRSF19
TNFRSF1A
TNFRSF1B
TNFRSF21
TNFRSF25
TNFRSF4
TNFRSF6B
[truncated: 109 more rows]
